# Supplementary material for: Jujube powder supplementation optimized high-moisture alfalfa silage through regulating microbial community
Source: Front Microbiol. 2026 Jan 12;16:1740083. doi: 10.3389/fmicb.2025.1740083 (PMC12833439; doi:10.3389/fmicb.2025.1740083)
Supplement: Supplementary file 2 [file Table_1.xlsx]

## Sheet: Table S1
Table S1 General features of the high-throughput sequencing results with Jujube powder (JP) or without additive (CK) alfalfa silage samples
Sampling day	Numbers of sequence		Numbers of OTU97	Numbers of genera	Numbers of familily	Numbers of class	Numbers of order	Numbers of phylum
CK
	Mean	Std
00d	199.3	54	24	16	11	8	5	2
01d	45101.3	1453.84	103	21	11	8	5	2
05d	62848.3	1096.2	113	23	11	8	5	2
15d	82252	8582.37	118	26	13	8	5	2
30d	60777.3	4921.13	127	30	17	9	5	2
45d	44225.3	969.15	122	30	16	8	5	2
60d	53594.3	4002.96	122	31	17	9	5	2
JP
00d	241.7	30.6	34	18	13	8	5	2
01d	33312.7	832.76	103	22	11	8	5	2
05d	58209.3	725.117	110	22	11	8	5	2
15d	59293.7	2360.46	117	27	15	8	5	2
30d	66720.7	2180.78	115	26	16	8	5	2
45d	45896.5	2363.07	113	30	16	8	5	2
60d	35053.7	1836.74	110	27	15	8	5	2
Fungi
CK
	Mean	Std
00d	42799.3	2345.9	144	67	54	38	22	7
01d	41877.5	678.3	81	78	62	34	23	8
05d	43045.6	567.3	361	23	11	8	5	2
15d	32862.7	1221.7	633	26	13	8	5	2
30d	43556.2	3345.1	292	88	67	43	22	9
45d	44225.3	345.2	350	124	93	57	29	10
60d	35305	562.3	350	119	90	55	26	10
JP
00d	41669	452.8	388	128	99	55	27	10
01d	29998	563.2	416	137	95	57	31	11
05d	30111	123.6	349	109	75	45	24	10
15d	42388	4562.1	372	119	88	54	29	11
30d	44268	4328.3	152	134	96	46	24	10
45d	24281	432.8	496	158	103	63	34	10
60d	21401	438.1	507	150	101	70	33	11

## Sheet: Table S2
Table S2 The information of 27 fungi genus fungi of Jujube powder (JP) or without additive (CK) alfalfa silage samples
	CK														JP
Mould	00d	SD	01d	SD	05d	SD	15d	SD	30d	SD	45d	SD	60d	SD	00d	SD	01d	SD	05d	SD	15d	SD	30d	SD	45d	SD	60d	SD
k__Fungi; p__Ascomycota; c__Dothideomycetes; o__Capnodiales; f__Cladosporiaceae; g__Cladosporium; s__Cladosporium_velox	0.126866	0.02345	0.10312	0.0356	0.0805801	0.00505800756620429	0.104751	0.0485459	0.046344	0.003439752832132	0.147187	0.0186526906715	0.0710388	0.0087568217556	0.0705971	0.00597071	0.0717428	0.00428088	0.0891117	0.00111682	0.0494257	5.28322e-05	0.0538634	0.00589026	0.307991	0.0307718	0.11529	0.011443
k__Fungi; p__Ascomycota; c__Dothideomycetes; o__Capnodiales; f__Dissoconiaceae; g__Ramichloridium; s__Ramichloridium_strelitziae	0		0.000413309	0.0000233	0.0367591	0.00125591424968474	0.00738552	0.000311216341771	0.0267159	0.00386926758	0.0555239	0.005238805315556	0		0.00563275	0.00032745	0.000169205	2.04738e-05	0.0142067	0.0014249	0.0119123	0.00125286	0.0496081	0.00709966	0.0300965	0.00347651	0.0113601	0.00148849
k__Fungi; p__Ascomycota; c__Dothideomycetes; o__Capnodiales; f__Mycosphaerellaceae; g__Cercospora; s__Cercospora_sojina	0.00186567	0.000234	0.000413309	0.00006234	0	0	0.0156327	0.007547	0.0482825	0.0046798328	0		0		0		0.000169205	1.60474e-05	0		0.00282134	0.000299291	0		0		0.00798281	0.000626343
k__Fungi; p__Ascomycota; c__Dothideomycetes; o__Capnodiales; f__Mycosphaerellaceae; g__Mycosphaerella; s__Mycosphaerella_tassiana	0.0373134	0.001734	0.0456706	0.001234	0.0506305	0.00306305170239596	0.000123092	5.96556965508001E-08	0.00484643	0.000428787787	0		0.00508741	0.000741097030802	0.0281637	0.0025122	0.0115059	0.00592217	0.0300898	0.00843328	0.00553819	0.000631713	0.00582307	0.000830907	0.00838926	0.000174497	0.0314707	0.00853853
k__Fungi; p__Ascomycota; c__Dothideomycetes; o__Pleosporales; f__Didymellaceae; g__Didymella; Unclassified	0.0205224	0.00678	0.00537301	0.000978	0.00737705	0.0004918032787	0.0542221	4.7301e-05	0.00872357	0.0005718180166	0		0.0212746	0.002746276940154	0.00638378	0.000776943	0.0035533	0.000299492	0		0		0.00223964	0.000657335	0.00964765	0.000651007	0.0144305	0.00157476
k__Fungi; p__Ascomycota; c__Dothideomycetes; o__Pleosporales; f__Pleosporaceae; g__Alternaria; Unclassified	0.375	0.00456	0.0363712	0.00256	0.0430643	0.00643127364439	0.015325	4.80907e-05	0.0313806	0.0006264009208	0.0319284	0.00241919214	0.157802	0.012238460827	0.604206	0.00578295	0.282572	0.071912	0.228491	0.0292066	0.200252	0.0252458	0.108623	0.0162038	0.0859899	0.00932886	0.210009	0.0230304
k__Fungi; p__Ascomycota; c__Eurotiomycetes; o__Eurotiales; f__Aspergillaceae; g__Aspergillus; s__Aspergillus_sydowii	0.00373134	0.00107	0.00681959	0.0006107	0.0242749	0.0024274905424464	0.0876416	0.000881884	0.100624	0.0623977706428	0.0846016	0.005525634841	0.102211	0.02210711312552	0.00863688	0.00068757	0.0563452	0.00177665	0.0634567	0.00670453	0.243367	0.0257092	0.0920493	0.00272116	0.0700503	0.00355705	0.167332	0.0100522
k__Fungi; p__Ascomycota; c__Eurotiomycetes; o__Eurotiales; f__Aspergillaceae; g__Monascus; s__Monascus_purpureus	0		0.000206654	0.00005108	0.015826	0.00259773013871	0.0280034	0.000110779	0.039559	0.0089749803114	0.0238586	0.00586026928644	0.00425493	0.000492553880307	0		0.043824	0.00402707	0		0.0195404	0.00393232	0.031467	0.00652856	0.0700503	0.00704698	0
k__Fungi; p__Ascomycota; c__Eurotiomycetes; o__Eurotiales; f__Aspergillaceae; g__Penicillium; Unclassified	0.00746269	0.000456	0.0231453	0.000256	0.00441362	0.000361916771753	0.121861	0.000147648	0.0121161	0.000719694675	0.00868383	0.000382965659401	0.0678938	0.008938118582925	0.00150207	0.000206534	0.00778342	0.000341794	0.0152174	0.0073913	0.0140022	0.00206915	0.00727884	0.000835386	0.00325084	0.000838926	0.0575683	0.003144
k__Fungi; p__Ascomycota; c__Eurotiomycetes; o__Eurotiales; f__Aspergillaceae; g__Xeromyces; s__Xeromyces_bisporus	0		0.000619963	0.0000557	6.30517e-05	3.30517023959647E-06	0.000123092	0	0		0.000175431	0.000030902153414	0.0120248	0.001247895661826	0.115284	0.0148329	0.0191201	0.00120135	0.0549327	0.0669595	0.0430516	0.0056156	0.0408735	0.00460246	0.0426804	0.00436913	0.0597175	0.00753147
k__Fungi; p__Ascomycota; c__Eurotiomycetes; o__Eurotiales; f__Thermoascaceae; g__Byssochlamys; s__Byssochlamys_spectabilis	0.000932836	0.0000102	0.00413309	0.0000602	0.00882724	0.00023833543506	0.0162482	9.54789e-06	0.00587629	0.000629490519174	0.032674	0.0040055260734	0		0		0.0135364	0.0016379	0.015509	0.00108011	0.00647863	0.000305022	0.0426652	0.00517357	0.00702601	0.000711409	0.00552656	0.000558182
k__Fungi; p__Ascomycota; c__Eurotiomycetes; o__Eurotiales; f__Thermoascaceae; g__Thermoascus; s__Thermoascus_crustaceus	0		0.00619963	0.000567	0.189596	0.00596469104666	0.19664	0.00145928	0.0742109	0.009408129884	0.195167	0.0166878645673	0.00175747	0.0005746924428823	0		0.116582	0.0112064	0.211088	0.0225407	0.187462	0.0178213	0.116125	0.0993281	0.0580956	0.00563758	0
k__Fungi; p__Ascomycota; c__Eurotiomycetes; o__Eurotiales; f__Trichocomaceae; g__Rasamsonia; s__Rasamsonia_composticola	0		0		0.030454	0.000539722572509	0.0359429	3.48389e-06	0.000969286	0.0002857575574	0.0390772	0.00233454673	0		0		0.00846024	2.36887e-05	0.00722175	0.000518218	0.0200629	0.00863639	0.00156775	0.0074916	0.00251678	0.000785235	0
k__Fungi; p__Ascomycota; c__Eurotiomycetes; o__Eurotiales; f__Trichocomaceae; g__Thermomyces; s__Thermomyces_lanuginosus	0		0.00330647	0.000789	0.129067	0.0006683480454	0.138848	0.00262185	0.188829	0.0128981644151	0.151792	0.01588088242	0		0		0.0824027	0.00807276	0.0564717	0.00173146	0.0869391	0.00907577	0.168981	0.0980963	0.108431	0.0120805	0.00337734	0.00734111
k__Fungi; p__Ascomycota; c__Saccharomycetes; o__Saccharomycetales; f__Saccharomycetaceae; g__Kazachstania; s__Kazachstania_humilis	0.00186567	0.000678	0.0233519	0.001678	0.00825977	0.0000825977301387137	0.021418	5.43657e-05	0.0253832	0.001707760344	0.0266216	0.0016394017806	0.00906484	0.0006484136527611	0.000751033	0.000103267	0.0111675	0.00111269	0.0241514	0.00251432	0.0151516	0.00181101	0.0173572	0.00844345	0.0222315	0.00241611	0
k__Fungi; p__Ascomycota; c__Sordariomycetes; o__Hypocreales; f__Nectriaceae; g__Fusarium; Unclassified	0.0121269	0.000954	0.0270717	0.000654	0.0425599	0.0008991172762	0.00375431	3.1591e-05	0.0841461	0.0061198279518	0.00324547	0.00047168983817	0.0715937	0.007937471094256	0.00563275	0.000274502	0.00981387	0.000987479	0.014435	0.00497961	0		0.0105263	0.00157895	0.0236997	0.00644295	0.0448265	0.00527479
k__Fungi; p__Ascomycota; c__Sordariomycetes; o__Hypocreales; f__Nectriaceae; g__Gibberella; Unclassified	0.0139925	0.00456	0.0140525	0.00952	0.0155107	0.0001587894073	0.0155711	2.16017e-05	0.0138729	0.0019024050403	0.0230253	0.000253059076356	0.0164647	0.00647118675423	0.00563275	2.44086e-05	0.00913706	0.000558376	0.00734014	0.00011959	0.0362594	0.00446265	0.018589	0.000257559	0.00608221	0.0822148	0.0165797	0.00674547
k__Fungi; p__Ascomycota; c__Sordariomycetes; o__Sordariales; f__Chaetomiaceae; g__Chaetomium; Unclassified	0.0251866	0.00765	0.0254185	0.00965	0.000441362	4.6771753E-06	0.0162482	4.61646e-05	0.0284122	0.001887684013	0		0.054759	0.005904171677	0.011641	0.00100638	0.0162437	0.00654822	0.0183504	0.00135299	0.0556953	0.00545416	0.012654	0.00536394	0.00859899	0.000899329	0.0307031	0.00010132
k__Fungi; p__Ascomycota; c__Sordariomycetes; o__Sordariales; f__Chaetomiaceae; g__Humicola; Unclassified	0.301306	0.0765	0.197355	0.01765	0.0408575	0.0005031525851	0.00424668	8.28394e-06	0.0195069	0.00068758708427	0.0168414	0.0013666067278	0.0316344	0.00344463971881	0.0702216	0.00215546	0.015736	0.00604061	0.0204814	0.00361724	0.000104494	4.94081e-05	0.0899216	0.00612542	0.0480285	0.00485235	0.0156586	0.00858152
k__Fungi; p__Ascomycota; c__Sordariomycetes; o__Trichosphaeriales; f__Trichosphaeriaceae; g__Nigrospora; s__Nigrospora_oryzae	0.00559701	0.000435	0.00206654	0.000035	0		0.0106475	0.002234	0		0.0096487	0.000869961843779	0.0234946	0.0034945888446952	0.000751033	3.26699e-05	0		0.0123125	0.00149491	0.0940447	0.00733097	0.00380739	0.000908175	0.00461409	9.39597e-05	0.0259441	0.00441204
k__Fungi; p__Basidiomycota; c__Malasseziomycetes; o__Malasseziales; f__Malasseziaceae; g__Malassezia; Unclassified	0.00466418	0.000432	0.0128126	0.000032	0.00145019	0.0000018915510719	0.0252954	4.64319e-05	0.0183558	0.00558490337433	0.132406	0.006473400289	0.0198872	0.008871519748404	0.00413068	0.000796846	0.00236887	0.000266328	0.0126677	0.00663032	0.0443055	0.00537016	0.0160134	0.00343785	0.0336619	0.00319128	0.0164262	0.00115904
k__Fungi; p__Basidiomycota; c__Microbotryomycetes; o__Sporidiobolales; f__Sporidiobolaceae; g__Rhodotorula; s__Rhodotorula_mucilaginosa	0		0.00206654	0.000768	0		0		0.0778458	0.00457624038287	0.00249989	0.0002035568615	0.00906484	0.0006484136527611	0		0		0		0.0321842	0.00708821	0		0		0
k__Fungi; p__Basidiomycota; c__Microbotryomycetes; o__Sporidiobolales; f__Sporidiobolaceae; g__Sporobolomyces; s__Sporobolomyces_symmetricus	0		0.0128126	0.00106	0.0972257	0.000257250945776	0.00923191	5.48087e-06	0.00593688	0.0003687526503907	0		0		0.0022531	0.000309801	0.020643	0.00978003	0.00390685	0.000493462	0		0		0		0
k__Fungi; p__Basidiomycota; c__Tremellomycetes; o__Filobasidiales; f__Filobasidiaceae; g__Filobasidium; Unclassified	0.00839552	0.000567	0.17111	0.003567	0.00245902	0.000001639344262	0.00713934	9.03933e-06	0.0126613	0.0012952080935	0.00175431	0.0001430902153414	0.0156322	0.00152264360374	0.00976342	0.000342471	0.0076819	0.00818951	0		0.00407527	0.000526918	0.00951848	0.000977044	0.00241191	0.000275168	0.00291679	0.0067946
k__Fungi; p__Basidiomycota; c__Tremellomycetes; o__Tremellales; f__Bulleribasidiaceae; g__Vishniacozyma; s__Vishniacozyma_victoriae	0.00559701	0.0003456	0.093821	0.0033456	0		0		0.00169625	0.00025007572545	0.00596465	0.0006465067321609	0.00776986	0.000986402737952	0.034172	0.00719865	0.169543	0.0163147	0.0132596	0.0096099	0.00208988	0.000629105	0.00223964	0.000216573	0.00555789	0.00055906	0.00568007	0.00800737
k__Fungi; p__Mortierellomycota; c__Mortierellomycetes; o__Mortierellales; f__Mortierellaceae; g__Mortierella; Unclassified	0.0307836	0.00567	0.10436	0.00167	0.0863178	0.0008177805800757	0.0389586	0.000199903	0.0513116	0.00115647906949	0.00399105	0.0003105302399018	0.185922	0.0921746369439	0.0146451	0.00137063	0.0125212	0.00115059	0.057774	0.00401457	0.0317662	0.000762389	0.0658455	0.00646473	0.0154153	0.00168456	0.118053	0.034234
k__Fungi; p__Olpidiomycota; c__Olpidiomycetes; o__Olpidiales; f__Olpidiaceae; g__Olpidium; s__Olpidium_brassicae	0.016791	0.00234	0.0779087	0.00657	0.0839849	0.0004867591425	0.0247415	0.000179113	0.0723935	0.0035300175683	0.00333319	0.0003318714091487	0.111368	0.0368051059106	0		0.00169205	0.000169205	0.0291238	0.00378604	0.0434695	0.00953789	0.0323628	0.00282195	0.0254824	0.00238255	0.0391465	0.00353792

## Sheet: Table S3
Table S3 Four indcies of bacterial communities in alfalfa silage with Jujube powder (JP) or without additive (CK) during ensiling for 60ds
Sampling time (day)	Shannon					Simpson					Chao					ACE
	CK		JP		CK×JP	CK		JP		CK×JP	CK		JP		CK×JP	CK		JP		CK×JP
	Mean	Std	Mean	Std	P	Mean	Std	Mean	Std	P	Mean	Std	Mean	Std	P	Mean	Std	Mean	Std	P
0	0.46	0.045	0.71	0.164	<0.001	0.47	0.060	0.715	0.040	<0.001	27.6111	5.44246	27.78	4.69767	NS	27.72	10.4996	33.56	8.33094	NS
1	0.64	0.032	0.63	0.029	0.6	0.67	0.010	0.63	0.021	0.01	101.7	2.5	108.67	4.04145	NS	98.45	3.23685	99.34	4.90462	NS
5	0.74	0.054	0.823	0.0117189	0.097	0.74	0.023	0.83	0.0041	<0.001	117.82	1.1547	109.78	1.73205	NS	108.2	0.998239	105.34	1.89043	NS
15	0.76	0.12	0.845	0.0351188	0.001	0.77	0.040	0.863	0.0081	<0.001	113.3	1.73205	117.8	1.1547	NS	114.56	2.05681	115.23	1.24307	NS
30	0.79	0.051	0.876	0.0277308	<0.001	0.782	0.017	0.882	0.0049	0.6	119.4	2	112.6	2.59808	NS	120.04	2.17727	112.76	3.86	NS
45	0.84	0.026	0.934	0.0408085	<0.001	0.818	0.002	0.932	0.0075	<0.001	115,74	1.73205	120.09	1.73205	NS	117.65	1.64052	118.56	2.07846	NS
60	0.78	0.157	0.893	0.0534634	<0.001	0.786	0.043	0.91	0.01	<0.001	124	1.44338	118.4	1.1547	NS	126.87	1.84315	118.01	1.24465	NS

## Sheet: Table S4
Table S4 The information of top 25 bacterial OUTS with relative abundance >1% of Jujube powder (JP) or without additive (CK) alfalfa silage samples
Taxonmy	CK														JP
	00d		01d		05d		15d		30d		45d		60d		00d		01d		05d		15d		30d		45d		60d
	Mean	SD	Mean	SD	Mean	SD	Mean	SD	Mean	SD	Mean	SD	Mean	SD	Mean	SD	Mean	SD	Mean	SD	Mean	SD	Mean	SD	Mean	SD	Mean	SD
k__Bacteria; p__Proteobacteria; c__Gammaproteobacteria; o__Pseudomonadales; f__Moraxellaceae; g__Acinetobacter	0.110889	0.0191957	2.30104e-05	2.2998e-05	0	0	0	0	5.98337e-06	1.03635e-05	0.00437298	0.00121903	0.000986464	0.000196677	0.270155	0.0341456	4.23426e-05	4.95761e-05	6.03077e-06	1.04456e-05	1.03294e-05	1.7891e-05	0	0	0.00228675	4.85094e-05	0.00228131	0.00165573
k__Bacteria|p__Firmicutes|c__Clostridia|o__Clostridiales|f__Family_XI|g__Anaerosalibacter	0	0	0	0	0	0	0	0	4.32557e-06	7.4921e-06	0.000590652	0.000512468	0.0118192	0.00289404	0	0	0	0	0	0	2.4539e-05	4.25029e-05	0	0	6.50547e-06	1.12678e-05	0.00652497	0.00194142
k__Bacteria|p__Firmicutes|c__Clostridia|o__Clostridiales|f__Ruminococcaceae|g__Anaerotruncus	0	0	0	0	0	0	0	0	0.00442317	0.000463415	0.00389365	0.0009934	0.00556145	0.00335867	0	0	0	0	0	0	1.47234e-05	2.55017e-05	6.04107e-06	1.04634e-05	0	0	0	0
k__Bacteria; p__Firmicutes; c__Bacilli; o__Bacillales; f__Bacillaceae; g__Bacillus	0	0	0	0	0	0	8.01798e-05	8.46478e-05	0.00167118	0.000263167	0.00433718	0.000970103	0.0127085	0.00228446	0.000861326	0.00149186	0	0	0	0	7.16345e-05	3.30209e-05	0.000268805	2.35523e-05	0.000245117	0.000110735	0.000392823	5.35143e-05
k__Bacteria; p__Proteobacteria; c__Betaproteobacteria; o__Burkholderiales; f__Burkholderiaceae; g__Burkholderia	0.729004	0.0252528	0.000594639	9.82961e-05	2.46979e-05	8.41685e-06	5.23523e-05	6.44577e-06	7.31574e-05	4.883e-05	9.99823e-05	2.28781e-05	0.000134358	6.00251e-05	0.523684	0.0479395	0.000639396	3.60336e-05	1.20616e-05	2.08912e-05	5.17464e-05	2.28959e-05	2.42159e-05	2.09717e-05	8.00332e-05	5.70584e-05	6.44997e-05	8.62912e-05
k__Bacteria|p__Firmicutes|c__Clostridia|o__Clostridiales|f__Clostridiaceae_1|g__Clostridium_sensu_stricto_12	0	0	0	0	1.00217e-05	1.73582e-05	1.64793e-05	1.44443e-05	4.18837e-05	7.25446e-05	0.000815047	0.000316663	0.000139307	8.8752e-05	0	0	1.00502e-05	1.74074e-05	0	0	6.09058e-05	9.30328e-05	0.00866634	0.0014767	0.0478333	0.00567755	0.0436504	0.0183283
k__Bacteria|p__Firmicutes|c__Clostridia|o__Clostridiales|f__Clostridiaceae_1|g__Clostridium_sensu_stricto_18	0.00382651	0.0009436	2.3459e-05	7.6657e-07	1.43238e-05	2.48095e-05	0.136044	0.0366314	0.377104	0.0175119	0.0946045	0.00352937	0.0336219	0.0092524	0.00172265	0.00298372	2.15283e-05	3.72881e-05	1.53113e-05	2.40866e-06	0.000386999	0.000261074	5.71442e-05	1.4472e-05	4.20262e-05	3.66717e-05	7.11472e-05	6.39675e-05
k__Bacteria|p__Proteobacteria|c__Gammaproteobacteria|o__Enterobacteriales|f__Enterobacteriaceae|g__Enterobacter	0.0185267	0.00917501	0.125079	0.00790657	0.0661171	0.00115813	0.0768987	0.016804	0.0834606	0.012297	0.0744011	0.00405828	0.0216856	0.00763438	0.0185927	0.00815078	0.153388	0.0207498	0.0844099	0.0197585	0.157184	0.0294649	0.14642	0.0334526	0.110633	0.0361899	0.12172	0.0197243
k__Bacteria; p__Firmicutes; c__Bacilli; o__Lactobacillales; f__Enterococcaceae; g__Enterococcus	0.049157	0.0249815	0.405268	0.0236776	0.437904	0.0428859	0.413051	0.100899	0.229305	0.048063	0.174082	0.0219454	0.160252	0.0284126	0.0826832	0.00260668	0.176377	0.0271248	0.3076	0.0472389	0.301134	0.0409007	0.252924	0.0100126	0.163829	0.00826839	0.235247	0.030486
k__Bacteria|p__Firmicutes|c__Clostridia|o__Clostridiales|f__Eubacteriaceae|g__Garciella|s__uncultured_bacterium	0	0	1.5793e-05	1.36928e-05	5.06893e-06	8.77965e-06	0.000278972	8.78838e-06	0.0195648	0.00184326	0.313427	0.0153562	0.423433	0.0730941	0.000620732	0.00107514	0	0	0	0	1.00725e-05	8.73152e-06	0.031343	0.0045539	0.0557104	0.0088507	0.0957132	0.0126025
k__Bacteria; p__Proteobacteria; c__Gammaproteobacteria; o__Enterobacteriales; f__Enterobacteriaceae; g__Hafnia	0	0	0.000234541	9.22031e-05	0.00488828	2.35519e-05	0.00569822	0.00210603	0.00130649	0.000307669	0.000514107	0.000134247	4.2756e-05	7.40556e-05	0	0	0.00159963	0.000334564	0.000525708	3.15519e-05	0.0049088	0.00135927	0.000304481	0.000466008	0.000142562	0.000246925	2.02738e-05	1.75668e-05
k__Bacteria; p__Firmicutes; c__Clostridia; o__Clostridiales; f__Lachnospiraceae; g__Incertae_Sedis	0	0	0	0	0	0	3.74614e-05	3.43477e-05	0.000844456	0.000332282	0.00362765	0.00120832	0.038804	0.00931496	0.000620732	0.00107514	0	0	0	0	0	0	6.04107e-06	1.04634e-05	0.00130646	0.000121485	0.000744852	0.000193477
k__Bacteria; p__Proteobacteria; c__Gammaproteobacteria; o__Enterobacteriales; f__Enterobacteriaceae; g__Klebsiella	0.00221621	0.00195383	0.00729383	0.00136851	0.0115917	0.000697789	0.00942541	0.00309976	0.00309732	0.000244576	0.00157946	0.000397932	0.000821885	0.000173445	0.000861326	0.00149186	0.0104692	0.00174896	0.00626826	0.00177902	0.00979081	0.000986235	0.00461531	0.00193033	0.00347569	0.001084	0.00551956	0.00099421
k__Bacteria; p__Firmicutes; c__Bacilli; o__Lactobacillales; f__Lactobacillaceae; g__Lactobacillus	0.00642301	0.00301787	0.0106648	0.00885509	0.0635989	0.0173302	0.106955	0.0900769	0.128496	0.0860456	0.16262	0.0467238	0.0911486	0.0944557	0.0102826	0.00466962	0.0438303	0.0256377	0.229656	0.124876	0.237766	0.0778481	0.343878	0.051035	0.371434	0.0430527	0.228692	0.030955
k__Bacteria|p__Firmicutes|c__Bacilli|o__Lactobacillales|f__Streptococcaceae|g__Lactococcus	0.0104751	0.00510225	0.441764	0.0146127	0.202048	0.00369226	0.107108	0.0193961	0.0618822	0.00887153	0.0285693	0.00446437	0.0489366	0.0126708	0.0074397	0.00254069	0.587594	0.0284559	0.251629	0.0420698	0.167046	0.00840175	0.122127	0.0224143	0.0638218	0.0164335	0.0782123	0.00199277
k__Bacteria|p__Firmicutes|c__Bacilli|o__Lactobacillales|f__Leuconostocaceae|g__Leuconostoc	0.00161031	0.00278913	0.00177293	0.000141985	0.0549192	0.0014343	0.0729376	0.00947916	0.0590182	0.0114556	0.0913631	0.00818013	0.0681493	0.00470799	0.00124146	0.00215028	0.00597655	0.00152127	0.0917295	0.0116977	0.0854853	0.00837851	0.0551833	0.0118323	0.120854	0.00318887	0.10507	0.0202312
k__Bacteria|p__Firmicutes|c__Bacilli|o__Lactobacillales|f__Lactobacillaceae|g__Pediococcus|s__Pediococcus_pentosaceus	0.00221621	0.00195383	0	0	0.00161937	6.273e-05	0.000968788	0.000343928	0.000712236	0.000328292	0.000131412	5.16651e-05	0.000242243	0.000171586	0	0	0	0	0.00279556	0.000323635	0.0142393	0.002576	0.00086473	0.000115289	0.00316548	0.000319882	0.0107685	0.000740249
k__Bacteria; p__Proteobacteria; c__Gammaproteobacteria; o__Enterobacteriales; f__Enterobacteriaceae; g__Proteus	0.0184902	0.00768371	0.0018135	0.000140288	0.149177	0.0263844	0.0666118	0.0859915	0.0178057	0.00427051	0.0243535	0.000491034	0.0210584	0.00637877	0.00344531	0.00596744	0.00124002	0.000169258	0.0069189	0.000936935	0.0118859	0.00117459	0.0190555	0.00413315	0.0344702	0.00137489	0.0425683	0.00755249
k__Bacteria; p__Proteobacteria; c__Gammaproteobacteria; o__Pseudomonadales; f__Pseudomonadaceae; g__Pseudomonas	0.00382651	0.0009436	0.000524686	7.75779e-05	0.000886966	0.000107009	3.88671e-05	1.51518e-05	3.4574e-05	2.05354e-05	2.66734e-05	1.20427e-05	1.20885e-05	2.09378e-05	0.0387502	0.0151234	0.00800258	0.00117072	0.00032426	0.000549653	3.15228e-05	2.74766e-05	5.45245e-05	5.46022e-05	7.1284e-05	5.84574e-05	7.49572e-05	0.000105049
k__Bacteria; p__Proteobacteria; c__Alphaproteobacteria; o__Rhizobiales; f__Rhizobiaceae; g__Rhizobium	0	0	0	0	0	0	3.74614e-05	3.43477e-05	0.00526762	0.000255027	0.0075213	0.00219236	0.0443655	0.0122806	0.000620732	0.00107514	0	0	0	0	1.47234e-05	2.55017e-05	1.20821e-05	2.09268e-05	0.00130646	0.000121485	0.000744852	0.000193477
k__Bacteria; p__Proteobacteria; c__Gammaproteobacteria; o__Enterobacteriales; f__Enterobacteriaceae; g__Serratia	0.000986193	0.00170814	0.00289936	0.000217161	0.000228001	4.07709e-05	0.000303155	0.000271172	0.000387399	8.25124e-05	2.62824e-05	1.03331e-05	8.99564e-05	3.32239e-05	0.00219279	0.000364686	0.00395003	0.000365337	0.00070218	0.000104983	0.000561391	0.000136631	0.000371545	6.23149e-05	0.000339846	0.000184969	0.000632631	4.72919e-05
k__Bacteria; p__Proteobacteria; c__Alphaproteobacteria; o__Sphingomonadales; f__Sphingomonadaceae; g__Sphingomonas; s__uncultured_bacterium	0.0407434	0.0171517	0.000553006	0.000283861	7.03806e-05	5.38252e-05	0.000210658	5.65164e-05	0.000229087	5.72372e-05	0.000126974	8.327e-05	7.2964e-05	3.04268e-05	0.034743	0.00408554	0.000524367	4.4846e-05	2.31652e-05	2.88916e-05	7.86183e-05	1.76606e-05	0.000262712	3.94498e-05	0.000123542	1.21671e-05	9.37035e-05	3.22786e-05
k__Bacteria; p__Firmicutes; c__Bacilli; o__Bacillales; f__Sporolactobacillaceae; g__Sporolactobacillus	0	0	0	0	5.01087e-06	8.67908e-06	0	0	0.000344353	0.000596436	0.000341144	0.00021554	0.000107224	3.02718e-05	0	0	0	0	0	0	5.5998e-06	9.69914e-06	0.000312118	0.000283673	0.00131782	0.00217146	0.000499334	0.000471001
k__Bacteria; p__Firmicutes; c__Clostridia; o__Clostridiales; f__Family_XI; g__Tepidimicrobium; s__uncultured_bacterium	0	0	0	0	5.06893e-06	8.77965e-06	0	0	0.00035091	0.00016944	0.000623743	0.000540537	0.00624978	0.00184961	0	0	0	0	9.30473e-06	1.61163e-05	0	0	0	0	0	0	0.00590969	0.000893594
k__Bacteria|p__Firmicutes|c__Bacilli|o__Lactobacillales|f__Leuconostocaceae|g__Weissella	0.00161031	0.00278913	0.00147605	0.00018614	0.00688647	0.000867574	0.00324547	0.000983676	0.00456894	0.00154722	0.00795101	0.00242098	0.00955702	0.0010041	0.00148206	0.00133327	0.00633566	0.000323525	0.0173745	0.00261645	0.00923745	0.00477063	0.013244	0.0047712	0.0175051	0.00300248	0.0147838	0.000896181

## Sheet: Table S5
Table S5 The information of network for top 25 bacterial OUTS with relative abundance >1% of Jujube powder (JP) or without additive (CK) alfalfa silage samples
CK									JP
	degree	sum_abundance	Edges							degree	sum_abundance	Edges
ID			positive	negative	closenessCentrality	betweennessCentrality	correlation(>95%)	P	ID			positive	negative	closenessCentrality	betweennessCentrality	correlation(>95%)	P
g_Acinetobacter	7	0.348831	1	6	15.1667	5.01003		0.000475304	Acinetobacter	8	0.824347	3	5	15.1667	16.9416
g_Anaerosalibacter	13	0.0372427	9	4	18.5	13.8105			Anaerosalibacter	8	0.019668	8	0	15.3333	8.05395
g_Anaerotruncus	15	0.0416348	12	3	19.3333	5.54322			Bacillus	9	0.00551911	6	3	15.8333	31.7239
g_Bacillus	16	0.0563912	9	6	20	10.8878	Incertae_Sedis	<0.0001	Burkholderia	10	1.57367	4	6	16.5	22.657
g_Burkholderia	7	2.18995	4	3	15.5	13.8686			Clostridium sensu stricto12	12	0.300663	11	1	17.3333	13.4484
g_Clostridium_sensu_stricto_12	15	0.00306824	11	4	19.5	6.20775			Clostridium sensu stricto18	2	0.00695047	2	0	11.1667	0.48
g_Clostridium_sensu_stricto_18	8	1.93572	7	1	15.1667	0			Enterobacter	4	2.37704	3	1	11.3333	0
g_Enterobacter	5	1.39851	3	2	13.5	5.10526			Enterococcus	8	4.55938	4	4	15.1667	31.8805
g_Enterococcus	8	5.60706	6	2	15.8333	12.3901			Garciella	13	0.550192	10	3	18	39.4437
g_Garciella	15	2.27017	9	6	19.3333	5.54322			Hafnia	9	0.0225043	4	5	15.8333	21.1635
g_Hafnia	6	0.0380532	4	2	15	6.53319			Incertae_Sedis	10	0.00803424	7	3	16.3333	19.2552
g_Incertae_Sedis	16	0.129941	12	4	20	10.8878	Rhizobium	0.000546	Klebsiella	7	0.123001	4	3	14.1667	5.42133
g_Klebsiella	15	0.108077	5	10	19.5	84.8416			Lactobacillus	10	4.39661	6	4	16	6.8596
g_Lactobacillus	15	1.70972	3	12	19.5	34.836			Lactococcus	9	3.83361	4	5	15.8333	21.1635
g_Lactococcus	6	2.70235	5	1	14.5	2.2381			Leuconostoc	13	1.39662	9	4	17.8333	21.3194
g_Leuconostoc	15	1.04931	11	4	19.3333	16.6259			Pediococcus pentosaceus	10	0.0955007	6	4	16.3333	34.5889
g_Pediococcus	2	0.0176707	2	0	12.5	2			Proteus	15	0.358752	13	3	18.8333	41.6631
g_Proteus	6	0.89793	3	3	15	20.5349			Pseudomonas	9	0.141928	3	6	15.8333	6.38673
g_Pseudomonas	14	0.0160512	1	13	18.3333	2.50033			Rhizobium	11	0.00809654	8	3	16.8333	26.8576
g_Rhizobium	15	0.171576	12	3	19.3333	5.54322			Serratia	11	0.0262513	2	9	16.6667	9.61203
g_Serratia	11	0.0147611	4	7	17.5	41.84			Sphingomonas	7	0.107547	2	5	14.5	3.42673
g_Sphingomonas	14	0.126019	2	12	18.8333	15.2404			Sporolactobacillus	11	0.00640457	10	1	16.6667	9.61107
g_Sporolactobacillus	13	0.00239313	10	3	18.5	4.1154			Tepidimicrobium	3	0.017757	3		12	0
g_Tepidimicrobium	14	0.0216885	11	3	18.8333	2.5515			Weissella	9	0.239888			15.1667	4.04222
g_Weissella	15	0.105886	12	3	19.5	15.3452
Total			168	117								132	78

## Sheet: Table S6
Table S6 Correlation coefficient of bacteria in blank control (CK) without Jujube powder additive alfalfa silage samples
	CK							JP
Node number=23, Edge number=143, Positive=90, Negative=53.						Node number=25, Edge numbers=109, Positive=68, Negative=41.
Node1 Name	Node 2 Name	correlation	p-value	correlation_type		Node1 Name	Node 2 Name	correlation	p-value	correlation_type
g_Acinetobacter	g_Burkholderia	0.649182	0.00145128	positive		g_Acinetobacter	g_Burkholderia	0.478535	0.0282016	positive
g_Acinetobacter	g_Enterobacter	-0.447665	0.0418541	negative		g_Acinetobacter	g_Enterobacter	-0.495522	0.0223584	negative
g_Acinetobacter	g_Enterococcus	-0.764142	5.52311e-05	negative		g_Acinetobacter	g_Enterococcus	-0.724584	0.000203236	negative
g_Acinetobacter	g_Hafnia	-0.784127	2.59245e-05	negative		g_Acinetobacter	g_Hafnia	-0.600708	0.00398154	negative
g_Acinetobacter	g_Klebsiella	-0.708691	0.000323147	negative		g_Acinetobacter	g_Incertae_Sedis	0.570869	0.0068769	positive
g_Acinetobacter	g_Lactococcus	-0.760084	6.38317e-05	negative		g_Acinetobacter	g_Klebsiella	-0.508376	0.0186147	negative
g_Acinetobacter	g_Serratia	-0.471487	0.0309546	negative		g_Acinetobacter	g_Lactococcus	-0.741279	0.0001206	negative
g_Anaerosalibacter	g_Anaerotruncus	0.723457	0.000210245	positive		g_Acinetobacter	g_Rhizobium	0.512866	0.0174324	positive
g_Anaerosalibacter	g_Bacillus	0.79599	1.59304e-05	positive		g_Anaerosalibacter	g_Bacillus	0.567471	0.00729531	positive
g_Anaerosalibacter	g_Clostridium_sensu_stricto_12	0.567979	0.00723143	positive		g_Anaerosalibacter	g_Clostridium_sensu_stricto_12	0.551997	0.00947481	positive
g_Anaerosalibacter	g_Enterococcus	-0.43305	0.0498867	negative		g_Anaerosalibacter	g_Garciella	0.656062	0.00124008	positive
g_Anaerosalibacter	g_Garciella	0.74272	0.00011508	positive		g_Anaerosalibacter	g_Pediococcus	0.515965	0.0166521	positive
g_Anaerosalibacter	g_Incertae_Sedis	0.785652	2.43924e-05	positive		g_Anaerosalibacter	g_Proteus	0.599764	0.00405417	positive
g_Anaerosalibacter	g_Klebsiella	-0.652831	0.00133576	negative		g_Anaerosalibacter	g_Rhizobium	0.538287	0.0118258	positive
g_Anaerosalibacter	g_Pseudomonas	-0.746684	0.000101005	negative		g_Anaerosalibacter	g_Sporolactobacillus	0.519964	0.0156872	positive
g_Anaerosalibacter	g_Rhizobium	0.782207	2.79725e-05	positive		g_Anaerosalibacter	g_Tepidimicrobium	0.698286	0.000430916	positive
g_Anaerosalibacter	g_Sphingomonas	-0.595851	0.00436738	negative		g_Bacillus	g_Clostridium_sensu_stricto_12	0.689901	0.000538835	positive
g_Anaerosalibacter	g_Sporolactobacillus	0.543997	0.0107949	positive		g_Bacillus	g_Clostridium_sensu_stricto_18	0.483687	0.0263149	positive
g_Anaerosalibacter	g_Tepidimicrobium	0.853354	8.77924e-07	positive		g_Bacillus	g_Garciella	0.735106	0.000146916	positive
g_Anaerosalibacter	g_Weissella	0.540674	0.0113854	positive		g_Bacillus	g_Hafnia	-0.451721	0.0398138	negative
g_Anaerotruncus	g_Bacillus	0.866647	3.75843e-07	positive		g_Bacillus	g_Lactococcus	-0.539598	0.0115823	negative
g_Anaerotruncus	g_Clostridium_sensu_stricto_12	0.571283	0.00682722	positive		g_Bacillus	g_Proteus	0.823021	4.62205e-06	positive
g_Anaerotruncus	g_Clostridium_sensu_stricto_18	0.571733	0.00677363	positive		g_Bacillus	g_Serratia	-0.505539	0.019394	negative
g_Anaerotruncus	g_Garciella	0.82546	4.0923e-06	positive		g_Bacillus	g_Sporolactobacillus	0.748738	9.4317e-05	positive
g_Anaerotruncus	g_Incertae_Sedis	0.874262	2.21738e-07	positive		g_Burkholderia	g_Enterococcus	-0.594986	0.00443927	negative
g_Anaerotruncus	g_Klebsiella	-0.62821	0.00229175	negative		g_Burkholderia	g_Lactobacillus	-0.548065	0.010106	negative
g_Anaerotruncus	g_Lactobacillus	0.523868	0.0147892	positive		g_Burkholderia	g_Leuconostoc	-0.50261	0.0202261	negative
g_Anaerotruncus	g_Leuconostoc	0.493806	0.0229007	positive		g_Burkholderia	g_Pediococcus	-0.54715	0.0102578	negative
g_Anaerotruncus	g_Pseudomonas	-0.724152	0.000205896	negative		g_Burkholderia	g_Proteus	-0.481098	0.0272501	negative
g_Anaerotruncus	g_Rhizobium	0.898632	3.16014e-08	positive		g_Burkholderia	g_Pseudomonas	0.788493	2.17479e-05	positive
g_Anaerotruncus	g_Sphingomonas	-0.441115	0.04532	negative		g_Burkholderia	g_Serratia	0.445751	0.0428451	positive
g_Anaerotruncus	g_Sporolactobacillus	0.712301	0.000291606	positive		g_Burkholderia	g_Sphingomonas	0.715547	0.000265541	positive
g_Anaerotruncus	g_Tepidimicrobium	0.801037	1.28257e-05	positive		g_Burkholderia	g_Weissella	-0.668626	0.000921045	negative
g_Anaerotruncus	g_Weissella	0.563629	0.00779342	positive		g_Clostridium_sensu_stricto_12	g_Garciella	0.853521	8.6907e-07	positive
g_Bacillus	g_Clostridium_sensu_stricto_12	0.757115	7.08394e-05	positive		g_Clostridium_sensu_stricto_12	g_Incertae_Sedis	0.639193	0.00181153	positive
g_Bacillus	g_Clostridium_sensu_stricto_18	0.559751	0.0083243	positive		g_Clostridium_sensu_stricto_12	g_Lactobacillus	0.558567	0.00849211	positive
g_Bacillus	g_Garciella	0.942627	1.68787e-10	positive		g_Clostridium_sensu_stricto_12	g_Leuconostoc	0.593924	0.00452884	positive
g_Bacillus	g_Incertae_Sedis	0.989818	1.49258e-17	positive		g_Clostridium_sensu_stricto_12	g_Pediococcus	0.443264	0.044159	positive
g_Bacillus	g_Klebsiella	-0.654909	0.00127352	negative		g_Clostridium_sensu_stricto_12	g_Proteus	0.865858	3.96237e-07	positive
g_Bacillus	g_Lactobacillus	0.538084	0.0118639	positive		g_Clostridium_sensu_stricto_12	g_Rhizobium	0.635481	0.0019633	positive
g_Bacillus	g_Leuconostoc	0.732114	0.000161358	positive		g_Clostridium_sensu_stricto_12	g_Serratia	-0.589674	0.00490257	negative
g_Bacillus	g_Pseudomonas	-0.851727	9.68451e-07	negative		g_Clostridium_sensu_stricto_12	g_Sporolactobacillus	0.867731	3.49326e-07	positive
g_Bacillus	g_Rhizobium	0.984	1.06897e-15	positive		g_Clostridium_sensu_stricto_12	g_Weissella	0.449018	0.0411649	positive
g_Bacillus	g_Serratia	-0.444081	0.0437242	negative		g_Clostridium_sensu_stricto_18	g_Pediococcus	0.47309	0.0303106	positive
g_Bacillus	g_Sphingomonas	-0.531899	0.0130726	negative		g_Enterobacter	g_Hafnia	0.691918	0.000510975	positive
g_Bacillus	g_Sporolactobacillus	0.752587	8.28054e-05	positive		g_Enterobacter	g_Klebsiella	0.726859	0.000189696	positive
g_Bacillus	g_Tepidimicrobium	0.813719	7.2338e-06	positive		g_Enterobacter	g_Lactococcus	0.532468	0.0129575	positive
g_Bacillus	g_Weissella	0.667496	0.000946545	positive		g_Enterococcus	g_Hafnia	0.518607	0.0160094	positive
g_Burkholderia	g_Enterococcus	-0.557143	0.00869772	negative		g_Enterococcus	g_Klebsiella	0.480676	0.0274051	positive
g_Burkholderia	g_Hafnia	-0.792174	1.86948e-05	negative		g_Enterococcus	g_Lactococcus	0.538961	0.0117001	positive
g_Burkholderia	g_Lactobacillus	-0.524675	0.0146089	negative		g_Enterococcus	g_Pediococcus	0.605623	0.00362033	positive
g_Burkholderia	g_Leuconostoc	-0.469633	0.0317126	negative		g_Enterococcus	g_Pseudomonas	-0.54528	0.0105736	negative
g_Burkholderia	g_Proteus	-0.48961	0.0242705	negative		g_Enterococcus	g_Sphingomonas	-0.785714	2.4332e-05	negative
g_Burkholderia	g_Sphingomonas	0.645455	0.0015779	positive		g_Garciella	g_Hafnia	-0.456034	0.0377303	negative
g_Clostridium_sensu_stricto_12	g_Garciella	0.696717	0.000449569	positive		g_Garciella	g_Incertae_Sedis	0.758365	6.78123e-05	positive
g_Clostridium_sensu_stricto_12	g_Incertae_Sedis	0.795713	1.61183e-05	positive		g_Garciella	g_Lactobacillus	0.480124	0.0276084	positive
g_Clostridium_sensu_stricto_12	g_Klebsiella	-0.472729	0.0304544	negative		g_Garciella	g_Lactococcus	-0.545043	0.0106142	negative
g_Clostridium_sensu_stricto_12	g_Lactobacillus	0.500785	0.0207591	positive		g_Garciella	g_Leuconostoc	0.576336	0.00624517	positive
g_Clostridium_sensu_stricto_12	g_Leuconostoc	0.775977	3.56147e-05	positive		g_Garciella	g_Proteus	0.846241	1.33727e-06	positive
g_Clostridium_sensu_stricto_12	g_Pseudomonas	-0.60268	0.00383314	negative		g_Garciella	g_Rhizobium	0.756133	7.32988e-05	positive
g_Clostridium_sensu_stricto_12	g_Rhizobium	0.724455	0.000204026	positive		g_Garciella	g_Serratia	-0.641068	0.00173872	negative
g_Clostridium_sensu_stricto_12	g_Serratia	-0.55006	0.00978163	negative		g_Garciella	g_Sporolactobacillus	0.839976	1.90455e-06	positive
g_Clostridium_sensu_stricto_12	g_Sphingomonas	-0.561103	0.00813596	negative		g_Garciella	g_Tepidimicrobium	0.481289	0.0271799	positive
g_Clostridium_sensu_stricto_12	g_Sporolactobacillus	0.669384	0.000904267	positive		g_Hafnia	g_Incertae_Sedis	-0.578326	0.00602754	negative
g_Clostridium_sensu_stricto_12	g_Tepidimicrobium	0.561956	0.00801892	positive		g_Hafnia	g_Klebsiella	0.877419	1.76395e-07	positive
g_Clostridium_sensu_stricto_12	g_Weissella	0.658107	0.00118254	positive		g_Hafnia	g_Lactococcus	0.801725	1.24463e-05	positive
g_Clostridium_sensu_stricto_18	g_Garciella	0.577096	0.00616133	positive		g_Hafnia	g_Rhizobium	-0.484547	0.0260098	negative
g_Clostridium_sensu_stricto_18	g_Incertae_Sedis	0.565252	0.00757971	positive		g_Incertae_Sedis	g_Klebsiella	-0.524785	0.0145845	negative
g_Clostridium_sensu_stricto_18	g_Lactobacillus	0.5731	0.00661309	positive		g_Incertae_Sedis	g_Lactococcus	-0.643508	0.00164764	negative
g_Clostridium_sensu_stricto_18	g_Leuconostoc	0.558986	0.00843243	positive		g_Incertae_Sedis	g_Leuconostoc	0.46978	0.0316521	positive
g_Clostridium_sensu_stricto_18	g_Pseudomonas	-0.601885	0.00389239	negative		g_Incertae_Sedis	g_Proteus	0.524785	0.0145845	positive
g_Clostridium_sensu_stricto_18	g_Rhizobium	0.584507	0.00539105	positive		g_Incertae_Sedis	g_Rhizobium	0.956872	1.18631e-11	positive
g_Enterobacter	g_Enterococcus	0.625974	0.0024016	positive		g_Incertae_Sedis	g_Sporolactobacillus	0.616411	0.00292246	positive
g_Enterobacter	g_Lactococcus	0.585714	0.00527342	positive		g_Klebsiella	g_Lactococcus	0.825593	4.06506e-06	positive
g_Enterobacter	g_Proteus	-0.497403	0.0217759	negative		g_Klebsiella	g_Rhizobium	-0.456734	0.0374	negative
g_Enterobacter	g_Serratia	0.465736	0.033354	positive		g_Lactobacillus	g_Leuconostoc	0.614485	0.00303805	positive
g_Enterococcus	g_Hafnia	0.768644	4.68807e-05	positive		g_Lactobacillus	g_Proteus	0.646314	0.00154792	positive
g_Enterococcus	g_Klebsiella	0.794805	1.67477e-05	positive		g_Lactobacillus	g_Pseudomonas	-0.637788	0.00186777	negative
g_Enterococcus	g_Lactococcus	0.854545	8.16439e-07	positive		g_Lactobacillus	g_Serratia	-0.887013	8.45481e-08	negative
g_Enterococcus	g_Serratia	0.454044	0.0386809	positive		g_Lactobacillus	g_Sphingomonas	-0.437662	0.0472335	negative
g_Garciella	g_Incertae_Sedis	0.935676	4.86728e-10	positive		g_Lactobacillus	g_Sporolactobacillus	0.5597	0.00833143	positive
g_Garciella	g_Klebsiella	-0.573437	0.00657393	negative		g_Lactobacillus	g_Weissella	0.653247	0.00132312	positive
g_Garciella	g_Lactobacillus	0.572123	0.0067275	positive		g_Lactococcus	g_Rhizobium	-0.627491	0.00232663	negative
g_Garciella	g_Leuconostoc	0.731977	0.000162048	positive		g_Leuconostoc	g_Pediococcus	0.74709	9.96517e-05	positive
g_Garciella	g_Pseudomonas	-0.855507	7.69619e-07	negative		g_Leuconostoc	g_Proteus	0.677388	0.000742394	positive
g_Garciella	g_Rhizobium	0.932895	7.19639e-10	positive		g_Leuconostoc	g_Pseudomonas	-0.514176	0.017099	negative
g_Garciella	g_Sphingomonas	-0.474908	0.0295929	negative		g_Leuconostoc	g_Rhizobium	0.469331	0.0318373	positive
g_Garciella	g_Sporolactobacillus	0.696799	0.000448569	positive		g_Leuconostoc	g_Serratia	-0.578759	0.00598098	negative
g_Garciella	g_Tepidimicrobium	0.775234	3.66378e-05	positive		g_Leuconostoc	g_Sphingomonas	-0.717766	0.0002489	negative
g_Garciella	g_Weissella	0.626846	0.00235826	positive		g_Leuconostoc	g_Sporolactobacillus	0.527608	0.0139685	positive
g_Hafnia	g_Klebsiella	0.713741	0.000279787	positive		g_Leuconostoc	g_Weissella	0.766483	5.07412e-05	positive
g_Hafnia	g_Lactobacillus	0.453604	0.0388932	positive		g_Pediococcus	g_Proteus	0.616333	0.0029271	positive
g_Hafnia	g_Lactococcus	0.501972	0.0204113	positive		g_Pediococcus	g_Pseudomonas	-0.628028	0.00230056	negative
g_Incertae_Sedis	g_Klebsiella	-0.659033	0.00115726	negative		g_Pediococcus	g_Serratia	-0.478849	0.0280835	negative
g_Incertae_Sedis	g_Lactobacillus	0.535335	0.0123893	positive		g_Pediococcus	g_Sphingomonas	-0.786259	2.38055e-05	negative
g_Incertae_Sedis	g_Leuconostoc	0.72524	0.000199249	positive		g_Proteus	g_Pseudomonas	-0.559794	0.00831828	negative
g_Incertae_Sedis	g_Pseudomonas	-0.840729	1.82676e-06	negative		g_Proteus	g_Rhizobium	0.520799	0.0154915	positive
g_Incertae_Sedis	g_Rhizobium	0.988364	5.27741e-17	positive		g_Proteus	g_Serratia	-0.716466	0.000258532	negative
g_Incertae_Sedis	g_Serratia	-0.441331	0.045202	negative		g_Proteus	g_Sporolactobacillus	0.85596	7.48365e-07	positive
g_Incertae_Sedis	g_Sphingomonas	-0.538771	0.0117354	negative		g_Proteus	g_Tepidimicrobium	0.475571	0.0293348	positive
g_Incertae_Sedis	g_Sporolactobacillus	0.727422	0.000186468	positive		g_Proteus	g_Weissella	0.531991	0.013054	positive
g_Incertae_Sedis	g_Tepidimicrobium	0.821334	5.02246e-06	positive		g_Pseudomonas	g_Serratia	0.603261	0.00379036	positive
g_Incertae_Sedis	g_Weissella	0.670246	0.000885519	positive		g_Pseudomonas	g_Sphingomonas	0.639743	0.00178992	positive
g_Klebsiella	g_Lactococcus	0.724675	0.000202676	positive		g_Pseudomonas	g_Weissella	-0.489905	0.0241723	negative
g_Klebsiella	g_Pediococcus	0.450165	0.0405872	positive		g_Rhizobium	g_Sporolactobacillus	0.55807	0.00856343	positive
g_Klebsiella	g_Rhizobium	-0.637042	0.00189824	negative		g_Serratia	g_Sporolactobacillus	-0.634046	0.00202478	negative
g_Klebsiella	g_Serratia	0.465736	0.033354	positive		g_Serratia	g_Weissella	-0.566234	0.0074528	negative
g_Klebsiella	g_Sporolactobacillus	-0.484489	0.0260304	negative		g_Sphingomonas	g_Weissella	-0.576623	0.00621339	negative
g_Klebsiella	g_Tepidimicrobium	-0.62893	0.00225732	negative		g_Sporolactobacillus	g_Weissella	0.566714	0.00739134	positive
g_Lactobacillus	g_Leuconostoc	0.65151	0.00137665	positive
g_Lactobacillus	g_Proteus	0.483117	0.0265185	positive
g_Lactobacillus	g_Pseudomonas	-0.670348	0.000883322	negative
g_Lactobacillus	g_Rhizobium	0.554577	0.00907837	positive
g_Lactobacillus	g_Sphingomonas	-0.523377	0.0149	negative
g_Lactobacillus	g_Tepidimicrobium	0.433919	0.0493787	positive
g_Lactobacillus	g_Weissella	0.461838	0.0350613	positive
g_Lactococcus	g_Serratia	0.646963	0.00152557	positive
g_Leuconostoc	g_Pseudomonas	-0.678363	0.000724483	negative
g_Leuconostoc	g_Rhizobium	0.694993	0.000470854	positive
g_Leuconostoc	g_Serratia	-0.5	0.0209915	negative
g_Leuconostoc	g_Sphingomonas	-0.54888	0.0099725	negative
g_Leuconostoc	g_Sporolactobacillus	0.658583	0.00116947	positive
g_Leuconostoc	g_Tepidimicrobium	0.452775	0.0392965	positive
g_Leuconostoc	g_Weissella	0.669916	0.000892663	positive
g_Pediococcus	g_Proteus	0.489905	0.0241723	positive
g_Proteus	g_Sphingomonas	-0.585714	0.00527342	negative
g_Proteus	g_Weissella	0.454044	0.0386809	positive
g_Pseudomonas	g_Rhizobium	-0.851727	9.68451e-07	negative
g_Pseudomonas	g_Sphingomonas	0.53329	0.0127924	positive
g_Pseudomonas	g_Sporolactobacillus	-0.513636	0.0172359	negative
g_Pseudomonas	g_Tepidimicrobium	-0.698238	0.000431469	negative
g_Pseudomonas	g_Weissella	-0.438596	0.0467097	negative
g_Rhizobium	g_Sphingomonas	-0.516781	0.0164516	negative
g_Rhizobium	g_Sporolactobacillus	0.733714	0.000153493	positive
g_Rhizobium	g_Tepidimicrobium	0.80915	8.93442e-06	positive
g_Rhizobium	g_Weissella	0.642748	0.00167555	positive
g_Serratia	g_Sporolactobacillus	-0.459373	0.0361761	negative
g_Serratia	g_Weissella	-0.488304	0.0247101	negative
g_Sphingomonas	g_Tepidimicrobium	-0.567044	0.00734931	negative
g_Sphingomonas	g_Weissella	-0.747645	9.78251e-05	negative
g_Sporolactobacillus	g_Tepidimicrobium	0.591251	0.00476101	positive
g_Sporolactobacillus	g_Weissella	0.674936	0.000789118	positive
g_Tepidimicrobium	g_Weissella	0.598181	0.00417853	positive

## Sheet: Table S7
Table S7 The information of network for top 27 fungi OUTS amongwith relative abundance >1% of Jujube powder (JP) or without additive (CK) alfalfa silage samples
CK									JP
			Edges									Edges
ID	degree	sum_abundance	positive	negative	closenessCentrality	betweennessCentrality	correlation(>95%)	P	ID	degree	sum_abundance	positive	negative	closeness Centrality	betweenness Centrality	correlation(>95%)	P
g_Alternaria	6	0.690872	1	5	10.75	7.73333			g_Alternaria	6	1.72014	2	4	11.6667	107.236	g_Olpidium
g_Aspergillus	1	0.409904	0	1	7.28333	0			g_Aspergillus	8	0.701237	5	3	12.3333	65.2495
g_Byssochlamys	8	0.0686916	4	4	12.3333	52.9667	Rasamsonia	<0.0001	g_Byssochlamys	3	0.0907418	2	1	8.06667	5.33333
g_Cercospora	1	0.0661942	0	1	2	0			g_Cercospora	3	0.0109734	2	1	7.65	0
g_Chaetomium	7	0.150466	4	3	11.3333	80			g_Chaetomium	6	0.153886	5	1	10.3	47.7603
g_Cladosporium	4	0.679887	0	4	8.66667	6.66667	Fusarium	<0.0001	g_Cladosporium	1	0.758022	1	0	1	0
g_Filobasidium	5	0.219151	2	3	10.3333	18			g_Didymella	2	0.0362548	0	2	2	0
g_Fusarium	4	0.244498	3	1	8.66667	6.66667			g_Fusarium	1	0.108934	1	0	1	0
g_Gibberella	3	0.11249	2	1	3	6			g_Gibberella	3	0.0996203	3	0	9.41667	5.58957
g_Humicola	9	0.611748	2	7	12.25	82.4			g_Humicola	3	0.260152	0	3	7.65	0
g_Kazachstania	3	0.115965	2	1	8.45	2.4			g_Kazachstania	2	0.0908104	2	0	7.73333	3.9803
g_Malassezia	3	0.214872	1	2	8.45	3.33333			g_Malassezia	6	0.129574	3	3	11.3333	21.3266
g_Monascus	5	0.111709	3	2	10.25	0.4			g_Monascus	2	0.164882	1	1	7.4	0
g_Mortierella	5	0.501645	4	1	9.16667	16.6667	Olpidium	<0.0001	g_Mortierella	2	0.316021	2	0	8.58333	0
g_Mycosphaerella	2	0.143671	1	1	7.95	0			g_Mycosphaerella	1	0.120981	0	1	6.9	0
g_Nigrospora	1	0.0514543	1	0	2	0			g_Nigrospora	5	0.141474	4	1	10.6667	25.752
g_Olpidium	3	0.390521	2	1	7.05	0			g_Olpidium	8	0.171277	7	1	12.1667	83.9918
g_Ramichloridium	6	0.126798	4	2	10.8333	11			g_Penicillium	4	0.106603	3	1	9.3	18.9064
g_Rasamsonia	8	0.106443	5	3	12.3333	49.9667			g_Ramichloridium	4	0.122986	2	2	10.3333	50.0974
g_Thermoascus	7	0.663571	4	3	11.25	4.03333			g_Rasamsonia	2	0.0398294	1	1	2	0
g_Thermomyces	8	0.611842	6	2	11.75	21.7667			g_Sporobolomyces	4	0.0268029	2	2	9.83333	0
g_Xeromyces	1	0.0130063	1	0	2	0			g_Thermoascus	2	0.689354	1	1	2	0
									g_Thermomyces	6	0.506603	3	3	10.7333	118.353
									g_Vishniacozyma	7	0.232542	5	2	12	72.7573
									g_Xeromyces	3	0.375659	0	3	8.06667	1.66667
Total			52	48								57	37

## Sheet: Table S8
Table S8 Correlation coefficient of fungi in Jujube powder (JP) or without Jujube powder (CK) additive alfalfa silage samples
CK						JP
Node number=23, Edge number=50, Positive=26, Negative=24.						Node number=23, Edge number=47, Positive=27, Negative=20.
Node1 Name	Node 2 Name	correlation	p-value	correlation_type		Node1 Name	Node 2 Name	correlation	p-value	correlation_type
g_Cladosporium	g_Fusarium	-0.964286	0.000454149	negative		g_Cladosporium	g_Fusarium	0.857143	0.0136973	positive
g_Cladosporium	g_Chaetomium	-0.714286	0.0713436	negative		g_Ramichloridium	g_Alternaria	-0.821429	0.0234488	negative
g_Cladosporium	g_Mortierella	-0.75	0.0521814	negative		g_Ramichloridium	g_Thermomyces	0.714286	0.0713436	positive
g_Cladosporium	g_Olpidium	-0.785714	0.0362385	negative		g_Ramichloridium	g_Kazachstania	0.714286	0.0713436	positive
g_Ramichloridium	g_Byssochlamys	0.882919	0.00845034	positive		g_Ramichloridium	g_Vishniacozyma	-0.714286	0.0713436	negative
g_Ramichloridium	g_Thermoascus	0.774806	0.0407695	positive		g_Cercospora	g_Penicillium	0.669894	0.099684	positive
g_Ramichloridium	g_Rasamsonia	0.860151	0.0130096	positive		g_Cercospora	g_Chaetomium	0.768408	0.0435653	positive
g_Ramichloridium	g_Thermomyces	0.818182	0.0244838	positive		g_Cercospora	g_Humicola	-0.866921	0.0115355	negative
g_Ramichloridium	g_Chaetomium	-0.702731	0.0782375	negative		g_Mycosphaerella	g_Thermomyces	-0.785714	0.0362385	negative
g_Ramichloridium	g_Filobasidium	-0.72075	0.067635	negative		g_Didymella	g_Thermoascus	-0.890909	0.00711313	negative
g_Cercospora	g_Gibberella	-0.704187	0.0773502	negative		g_Didymella	g_Rasamsonia	-0.690909	0.0856428	negative
g_Mycosphaerella	g_Humicola	0.821429	0.0234488	positive		g_Alternaria	g_Aspergillus	-0.678571	0.0937503	negative
g_Mycosphaerella	g_Malassezia	-0.928571	0.00251947	negative		g_Alternaria	g_Thermomyces	-0.821429	0.0234488	negative
g_Alternaria	g_Monascus	-0.857143	0.0136973	negative		g_Alternaria	g_Malassezia	-0.785714	0.0362385	negative
g_Alternaria	g_Byssochlamys	-0.714286	0.0713436	negative		g_Alternaria	g_Sporobolomyces	0.78811	0.0352827	positive
g_Alternaria	g_Thermoascus	-0.821429	0.0234488	negative		g_Alternaria	g_Vishniacozyma	0.821429	0.0234488	positive
g_Alternaria	g_Thermomyces	-0.846881	0.0161971	negative		g_Aspergillus	g_Gibberella	0.821429	0.0234488	positive
g_Alternaria	g_Kazachstania	-0.714286	0.0713436	negative		g_Aspergillus	g_Nigrospora	0.821429	0.0234488	positive
g_Alternaria	g_Humicola	0.821429	0.0234488	positive		g_Aspergillus	g_Malassezia	0.857143	0.0136973	positive
g_Aspergillu	g_Humicola	-0.678571	0.0937503	negative		g_Aspergillus	g_Sporobolomyces	-0.78811	0.0352827	negative
g_Monascus	g_Thermoascus	0.75	0.0521814	positive		g_Aspergillus	g_Vishniacozyma	-0.857143	0.0136973	negative
g_Monascus	g_Rasamsonia	0.704187	0.0773502	positive		g_Aspergillus	g_Mortierella	0.678571	0.0937503	positive
g_Monascus	g_Thermomyces	0.900937	0.00562059	positive		g_Aspergillus	g_Olpidium	0.964286	0.000454149	positive
g_Monascus	g_Humicola	-0.857143	0.0136973	negative		g_Monascus	g_Xeromyces	-0.852437	0.0148141	negative
g_Xeromyces	g_Gibberella	0.702731	0.0782375	positive		g_Monascus	g_Thermomyces	0.778312	0.0392811	positive
g_Byssochlamys	g_Thermoascus	0.928571	0.00251947	positive		g_Penicillium	g_Chaetomium	0.857143	0.0136973	positive
g_Byssochlamys	g_Rasamsonia	0.963624	0.000475304	positive		g_Penicillium	g_Humicola	-0.714286	0.0713436	negative
g_Byssochlamys	g_Thermomyces	0.774806	0.0407695	positive		g_Penicillium	g_Olpidium	0.678571	0.0937503	positive
g_Byssochlamys	g_Chaetomium	-0.821429	0.0234488	negative		g_Xeromyces	g_Byssochlamys	-0.714286	0.0713436	negative
g_Byssochlamys	g_Humicola	-0.678571	0.0937503	negative		g_Xeromyces	g_Thermomyces	-0.785714	0.0362385	negative
g_Byssochlamys	g_Filobasidium	-0.785714	0.0362385	negative		g_Byssochlamys	g_Thermomyces	0.678571	0.0937503	positive
g_Thermoascus	g_Rasamsonia	0.926562	0.00269748	positive		g_Byssochlamys	g_Kazachstania	0.714286	0.0713436	positive
g_Thermoascus	g_Thermomyces	0.738769	0.0578585	positive		g_Thermoascus	g_Rasamsonia	0.854545	0.0143075	positive
g_Thermoascus	g_Humicola	-0.821429	0.0234488	negative		g_Gibberella	g_Chaetomium	0.714286	0.0713436	positive
g_Rasamsonia	g_Thermomyces	0.747958	0.05319	positive		g_Gibberella	g_Olpidium	0.857143	0.0136973	positive
g_Rasamsonia	g_Chaetomium	-0.778312	0.0392811	negative		g_Chaetomium	g_Humicola	-0.821429	0.0234488	negative
g_Rasamsonia	g_Humicola	-0.778312	0.0392811	negative		g_Chaetomium	g_Nigrospora	0.678571	0.0937503	positive
g_Rasamsonia	g_Filobasidium	-0.852437	0.0148141	negative		g_Chaetomium	g_Olpidium	0.75	0.0521814	positive
g_Thermomyces	g_Kazachstania	0.756787	0.0489051	positive		g_Nigrospora	g_Malassezia	0.821429	0.0234488	positive
g_Thermomyces	g_Humicola	-0.702731	0.0782375	negative		g_Nigrospora	g_Vishniacozyma	-0.678571	0.0937503	negative
g_Kazachstania	g_Malassezia	0.678571	0.0937503	positive		g_Nigrospora	g_Olpidium	0.857143	0.0136973	positive
g_Fusarium	g_Chaetomium	0.75	0.0521814	positive		g_Malassezia	g_Sporobolomyces	-0.866921	0.0115355	negative
g_Fusarium	g_Mortierella	0.714286	0.0713436	positive		g_Malassezia	g_Vishniacozyma	-0.892857	0.00680719	negative
g_Fusarium	g_Olpidium	0.75	0.0521814	positive		g_Malassezia	g_Olpidium	0.75	0.0521814	positive
g_Gibberella	g_Nigrospora	0.702731	0.0782375	positive		g_Sporobolomyces	g_Vishniacozyma	0.866921	0.0115355	positive
g_Chaetomium	g_Filobasidium	0.892857	0.00680719	positive		g_Vishniacozyma	g_Olpidium	-0.785714	0.0362385	negative
g_Chaetomium	g_Mortierella	0.678571	0.0937503	positive		g_Mortierella	g_Olpidium	0.75	0.0521814	positive
g_Humicola	g_Malassezia	-0.821429	0.0234488	negative
g_Filobasidium	g_Mortierella	0.714286	0.0713436	positive
g_Mortierella	g_Olpidium	0.964286	0.000454149	positive
												57	37

## Sheet: Table S9
Table S9 The spearman correlations rank matrix and the P-value of the correlation heatmap
Taxonmy	DM	P-value	CA	P-value	pH	P-value	LA	P-value	AA	P-value	AN	P-value
g_Acinetobacter	-0.0841052	0.596421	-0.0891437	0.574524	0.111623	0.481575	0.136424	0.38897	0.188244	0.232536	-0.422018	0.00537248
g_Anaerosalibacter	-0.220775	0.160018	0.512738	0.000516929	-0.388158	0.011082	0.539498	0.000226993	0.603832	2.29899e-05	0.316532	0.0411216
g_Anaerotruncus	-0.423003	0.00525471	0.383217	0.012244	-0.171967	0.276162	0.348594	0.0236691	0.582038	5.27222e-05	0.599641	2.7096e-05
g_Bacillus	-0.171111	0.278598	0.690493	4.18786e-07	-0.553666	0.000142671	0.706194	1.74254e-07	0.80023	2.02544e-10	0.511539	0.000535495
g_Burkholderia	-0.108062	0.495753	-0.391828	0.0102812	0.600941	2.57558e-05	-0.36049	0.019017	-0.214899	0.171717	-0.444553	0.00318229
g_Clostridium_sensu_stricto_12	0.114957	0.468495	0.630425	7.65799e-06	-0.728604	4.49728e-08	0.805264	1.27807e-10	0.657113	2.2798e-06	0.264304	0.0907572
g_Clostridium_sensu_stricto_18	-0.385903	0.0116001	0.336696	0.0292359	-0.0772144	0.626945	0.160258	0.31067	0.34255	0.0263749	0.614932	1.4708e-05
g_Enterobacter	0.56116	0.000110648	0.237692	0.129583	-0.399465	0.00877202	0.235232	0.133717	0.055506	0.726989	-0.104773	0.509039
g_Enterococcus	-0.104615	0.509681	0.0116698	0.941528	-0.164033	0.299259	-0.168625	0.285745	-0.202658	0.198045	0.416417	0.00608684
g_Garciella	-0.25636	0.101259	0.704695	1.89937e-07	-0.607509	1.98649e-05	0.772366	2.08654e-09	0.774357	1.7859e-09	0.531028	0.000296737
g_Hafnia	0.00971577	0.951306	-0.00450979	0.977387	0.0557187	0.725983	-0.226446	0.149286	-0.254239	0.104214	0.368446	0.0163554
g_Incertae_Sedis	-0.331022	0.0322498	0.518244	0.000438823	-0.422181	0.00535282	0.688692	4.61495e-07	0.745588	1.47015e-08	0.44551	0.00310986
g_Klebsiella	0.25157	0.108027	-0.177508	0.260749	0.0569831	0.720015	-0.292649	0.0600051	-0.399465	0.00877202	-0.0307156	0.846882
g_Lactobacillus	0.348284	0.023802	0.672556	1.06923e-06	-0.824783	1.87438e-11	0.58804	4.21998e-05	0.395997	0.0094319	0.24447	0.118686
g_Lactococcus	0.216604	0.168262	-0.220592	0.160372	0.0223681	0.888182	-0.245604	0.116932	-0.325014	0.0357148	-0.0511304	0.747776
g_Leuconostoc	0.057598	0.717118	0.634035	6.54403e-06	-0.788876	5.46335e-10	0.683042	6.23089e-07	0.512484	0.000520813	0.325713	0.0352965
g_Pediococcus	0.291286	0.0612633	0.433925	0.00409165	-0.586477	4.47374e-05	0.270512	0.0831522	0.218302	0.164868	0.0784779	0.621299
g_Proteus	-0.293436	0.0592887	0.398857	0.00888472	-0.459861	0.00218431	0.409384	0.00709914	0.362951	0.0181572	0.493659	0.000893054
g_Pseudomonas	0.116855	0.461134	-0.59759	2.93396e-05	0.66944	1.25013e-06	-0.503267	0.000680818	-0.64089	4.82796e-06	-0.555119	0.000135878
g_Rhizobium	-0.32581	0.0352389	0.559334	0.000117787	-0.413376	0.00650798	0.642838	4.42215e-06	0.742828	1.77354e-08	0.514481	0.000490952
g_Serratia	0.475365	0.00146563	-0.353918	0.0214812	0.21826	0.164953	-0.276731	0.076042	-0.370325	0.0157751	-0.59641	3.07066e-05
g_Sphingomonas	0.118634	0.454291	-0.435836	0.00391309	0.568279	8.64164e-05	-0.380115	0.0130254	-0.372822	0.0150309	-0.405883	0.00765507
g_Sporolactobacillus	0.00206624	0.989638	0.681018	6.9272e-07	-0.675834	9.05232e-07	0.813798	5.67566e-11	0.728277	4.59157e-08	0.322231	0.0374204
g_Tepidimicrobium	-0.32358	0.0365857	0.369412	0.0160551	-0.370812	0.0156277	0.515867	0.000471135	0.657322	2.25719e-06	0.420706	0.00553294
g_Weissella	0.2895	0.0629422	0.554002	0.000141075	-0.746048	1.42454e-08	0.657022	2.28967e-06	0.449388	0.00283088	0.0866359	0.585377

## Sheet: Table S10
Table S10 The envifit and features, groups value of the RDA analysis
The features of sample			The features of RDA				envifit
	RDA1	RDA2		RDA1	RDA2			RDA1	RDA2	r2	p value
CK00	-0.525464	1.48191	g_Acinetobacter	-0.299035	0.53233		DM	-0.689857	-0.723946	0.270405	0.003998
CK001	-0.720532	1.53006	g_Anaerosalibacter	0.820972	0.200658		CA	0.797688	-0.60307	0.546268	0.00049975
CK002	-0.584043	1.44325	g_Anaerotruncus	0.83508	0.316877		pH	-0.63205	0.774928	0.800966	0.00049975
JP00	-0.820757	2.03939	g_Bacillus	0.892259	0.426937		LA	0.602671	-0.797989	0.412554	0.00049975
JP001	-0.803089	1.97675	g_Burkholderia	-0.344327	0.652843		AA	0.999006	-0.0445835	0.792908	0.00049975
JP002	-0.756108	1.82833	g_Clostridium_sensu_stricto_12	0.24963	-0.681419		AN	0.98195	-0.189139	0.221493	0.0114943
CK01	-0.837655	0.31773	g_Clostridium_sensu_stricto_18	0.333842	-0.00393023
CK02	-0.859264	0.239211	g_Enterobacter	-0.288394	-0.662349
CK03	-0.863121	0.291135	g_Enterococcus	-0.20488	-0.431231
JP01	-1.08177	0.243217	g_Garciella	0.950397	0.247639
JP02	-1.04257	0.315644	g_Hafnia	-0.282857	-0.120244
JP03	-0.94924	0.274295	g_Incertae_Sedis	0.799803	0.408396
CK05	-0.515696	-0.360606	g_Klebsiella	-0.551835	-0.222601
CK06	-0.560965	-0.321997	g_Lactobacillus	0.247232	-0.863063
CK07	-0.526439	-0.318169	g_Lactococcus	-0.577027	0.052079
JP05	-0.27842	-0.712488	g_Leuconostoc	0.586724	-0.779216
JP06	-0.162531	-0.631084	g_Pediococcus	0.0192388	-0.50591
JP07	-0.136115	-0.652044	g_Proteus	-0.0126386	-0.140094
CK15	-0.223275	-0.278022	g_Pseudomonas	-0.312164	0.469348
CK16	-0.436352	-0.348183	g_Rhizobium	0.841887	0.410411
CK17	-0.493058	-0.288722	g_Serratia	-0.626591	0.38336
JP15	-0.454787	-1.01435	g_Sphingomonas	-0.342936	0.62356
JP16	-0.357074	-1.11156	g_Sporolactobacillus	0.245198	-0.390156
JP17	-0.401519	-0.802433	g_Tepidimicrobium	0.809504	0.0626086
CK30	0.353052	0.167004	g_Weissella	0.33355	-0.733039
CK31	0.307476	0.114951
CK32	0.440529	-0.00644688
JP30	-0.202758	-0.831485
JP31	0.026674	-0.849234
JP32	-0.153927	-0.571982
CK45	0.918148	0.174548
CK46	0.842876	0.131528
CK47	0.866775	0.0510582
JP45	0.188569	-1.32863
JP46	0.565586	-1.63028
JP47	0.25933	-1.16838
CK60	2.27518	0.920534
CK61	3.16071	1.60795
CK62	2.60362	1.38995
JP60	0.760889	-1.20535
JP61	0.548829	-0.944661
JP62	0.628297	-1.16233

[truncated: 5 more sheets: Table S11, Table S12, Table S13, Table S14, Table S15]
